# Supplementary material for: Effect of Hyperoxia on Retinoid Metabolism and Retinoid Receptor Expression in the Lungs of Newborn Mice
Source: PLoS One. 2015 Oct 28;10(10):e0140343. doi: 10.1371/journal.pone.0140343 (PMC4624932; doi:10.1371/journal.pone.0140343)
Supplement: S1 Table — (XLSX) [file pone.0140343.s001.xlsx]

## Sheet: P-values
S1 Table. The statistical analysis methods and the detailed p values for all figures
Note: This study basically utilized one-way ANOVA in analyzing differences among groups. The independent t-test will equals to ANOVA while there are only two groups in a comparison.
		Independent t-test			One-way ANOVA with Fisher's LSD as post-hoc procedure
Figure 1		normoxic vs. hyperoxic			normoxic			hyperoxi
		P4	P9	P15	P4-P9	P4-P15	P9-P15	P4-P9	P4-P15	P9-P15
Figure 1.A	Body weight	0.0280552	7.7874e-05	0.00168424	0.00518678	3.29087e-29	3.08935e-25	0.509592	4.23615e-13	5.91447e-13
Figure 1.B	Wet lung weight	0.00471414	0.000401467	0.28384	3.64114e-05	0.0746268	5.33758e-06	0.0629025	0.83673	0.0444949
		Independent t-test
Figure 2		normoxic vs. hyperoxic
		P1	P4	P9	P15
	% Ki67(+)	0.535806	0.00773868	0.014866	0.358758
		Independent t-test				One-way ANOVA with Fisher's LSD as post-hoc procedure
Figure 3		normoxic vs. hyperoxic				normoxic						hyperoxi
		P1	P4	P9	P15	P1-P4	P1-P9	P1-P15	P4-P9	P4-P15	P9-P15	P1-P4	P1-P9	P1-P15	P4-P9	P4-P15	P9-P15
Figure 3.A	Lung, retinyl palimitate	-	0.0652861	-	0.427925	-	-	-	-	-	-	-	-	-	-	-	-
Figure 3.B	Lung, retinol	-	0.42265	-	0.257762	-	-	-	-	-	-	-	-	-	-	-	-
Figure 3.C	Liver, retinyl palimitate	0.628079	0.34369	0.000518217	1	0.00123075	3.85307e-06	6.09141e-06	0.000942175	0.00192529	0.678322	0.000194823	0.00422708	2.39244e-06	0.103891	0.00954519	0.000405496
Figure 3.D	Liver, retinol	0.140871	0.0686078	0.806696	0.815033	0.0263784	0.00466327	1.96415e-08	0.315684	6.9471e-08	1.7003e-07	0.0537818	0.189127	1.7435e-05	0.470136	0.000494003	0.000143141
		One-way ANOVA with Fisher's LSD as post-hoc procedure
Figure 4		2 day	3 day
	normoxic vs. normoxic+ATRA	2.89212e-07	0.308064
	normoxic vs. hyperoxic	2.03718e-07	1.05839e-08
	normoxic vs. hyperoxic+ATRA	0.301438	4.31397e-07
	hyperoxic vs. normoxic+ATRA	5.66014e-12	3.75441e-09
	hyperoxic vs. hyperoxic+ATRA	3.28284e-06	0.35566
	hyperoxic+ATRA vs. normoxic+ATRA	2.73654e-08	9.66153e-08
		Independent t-test				One-way ANOVA with Fisher's LSD as post-hoc procedure
Figure 5		normoxic vs. hyperoxic				normoxic						hyperoxi
		P1	P4	P9	P15	P1-P4	P1-P9	P1-P15	P4-P9	P4-P15	P9-P15	P1-P4	P1-P9	P1-P15	P4-P9	P4-P15	P9-P15
Figure 5a.A	RAR-a	0.973241	0.230209	0.00333151	0.304671	0.000451362	0.00137952	0.0655003	1.22351e-06	0.0176161	4.84834e-05	0.00128004	0.62755	0.0394582	0.0031457	0.0863361	0.0950115
Figure 5a.B	RAR-b	0.998493	0.172962	0.0123579	0.013451	0.0947869	0.0673763	3.21004e-06	0.847143	3.88632e-05	5.22757e-05	0.000790866	0.552533	0.0290062	0.00235098	0.0720607	0.0863663
Figure 5a.C	RAR-g	0.148088	0.000996157	0.141267	0.00644309	9.3757e-09	2.36769e-10	0.596056	0.000211737	6.05407e-09	1.7066e-10	0.0675263	8.47215e-05	0.0899758	0.00257324	0.00229506	5.97111e-06
Figure 5b.D	RXR-a	0.635405	0.00274602	0.305852	0.00474288	0.0882053	0.216571	0.912144	0.0082191	0.106863	0.181904	0.000611061	0.00743249	0.0141133	4.77862e-06	0.109099	5.47247e-05
Figure 5b.E	RXR-b	0.0404752	0.942612	0.128928	0.000474688	1.63319e-05	0.49685	0.731445	4.5385e-05	2.70411e-05	0.732849	0.00164962	0.990655	0.766035	0.00168543	0.000959971	0.757164
Figure 5b.F	RXR-g	0.455967	0.401804	8.50664e-05	0.000176217	0.0514043	2.32771e-07	1.58172e-06	2.76801e-06	2.79302e-05	0.113415	0.232132	9.90571e-05	0.00733059	0.000804126	0.000752035	1.20995e-06
Figure 6		t-test
	Figure 6.A	0.0500424
	Figure 6.B	0.0190598
	Figure 6.C	0.0190598
	Figure 6.D	0.0362338
